# Supplementary material for: Using Point of Care Rapid Cortisol Measurement During Adrenal Venous Sampling in Primary Hyperaldosteronism
Source: Diagnostics (Basel). 2024 Nov 29;14(23):2692. doi: 10.3390/diagnostics14232692 (PMC11640027; doi:10.3390/diagnostics14232692)
Supplement: Supplementary file 1 [file diagnostics-14-02692-s001.zip]

Archive with 1 entries (1 files):
- diagnostics-3295933-supplementary.xlsx
