# Supplementary material for: Using Point of Care Rapid Cortisol Measurement During Adrenal Venous Sampling in Primary Hyperaldosteronism
Source: Diagnostics (Basel). 2024 Nov 29;14(23):2692. doi: 10.3390/diagnostics14232692 (PMC11640027; doi:10.3390/diagnostics14232692)
Supplement: Supplementary file 1 [file diagnostics-14-02692-s001.zip › diagnostics-3295933-supplementary.xlsx]

## Sheet: גיליון1
Table S1: Patients data table
Patient Number	RC / No-RC	Gender	Age	HTN	HTN Drugs Num	MRA usage	Hypokalemia	CT Findings	SUCCESS-RT side	SUCCESS-LT side	Lateralizarion?	LATERALIZATION SIDE	Complecations	SURGERY
1	RC	M	75	YES	1	NO	YES	Bilateral	YES	YES	NA	NA	NO	NO
2	RC	F	56	NO	4	NO	No	Bilateral	YES	YES	YES	Left	NO	NO
3	RC	M	70	YES	5	NO	YES	Bilateral	YES	YES	No	None	NO	NO
4	RC	M	53	YES	2	NO	No	Bilateral	YES	YES	No	None	NO	NO
5	RC	M	39	YES	3	YES	YES	Left	YES	YES	YES	Left	NO	YES
6	RC	M	52	YES	3	YES	YES	Left	YES	YES	YES	Left	NO	YES
7	RC	M	45	YES	4	YES	YES	Left	YES	YES	YES	Left	NO	YES
8	RC	F	60	YES	3	NO	No	Right	YES	YES	No	None	NO	NO
9	RC	M	47	YES	3	NO	YES	Normal	YES	YES	YES	Left	NO	YES
10	RC	F	58	YES	3	NO	YES	Left	YES	YES	YES	Left	NO	YES
11	RC	M	45	YES	2	NO	YES	Left	YES	YES	YES	Left	YES	YES
12	RC	M	49	YES	3	NO	YES	Right	YES	YES	No	None	NO	NO
13	RC	M	60	YES	4	YES	YES	Right	YES	YES	No	None	NO	NO
14	RC	M	40	YES	1	NO	YES	Left	YES	YES	YES	Left	NO	YES
15	RC	F	54	YES	3	NO	YES	Right	YES	YES	YES	Right	NO	NO
16	RC	M	63	YES	2	NO	No	Right	NO	YES	NA	NA	NO	NO
17	RC	M	61	YES	3	YES	No	Left	NO	YES	NA	NA	NO	NO
18	RC	M	66	YES	2	NO	YES	Left	NO	YES	NA	NA	NO	NO
19	RC	M	48	YES	4	NO	YES	Bilateral	NO	YES	NA	NA	NO	NO
20	NO-RC	M	71	YES	2	NO	YES	Left	YES	YES	YES	Left	NO	YES
21	NO-RC	M	67	YES	2	NO	YES	Bilateral	YES	YES	No	None	NO	NO
22	NO-RC	M	58	YES	3	NO	YES	Bilateral	YES	YES	YES	Left	NO	NO
23	NO-RC	F	40	YES	2	YES	YES	Left	YES	YES	YES	Left	NO	NA
24	NO-RC	F	74	YES	3	NO	No	Left	YES	YES	No	None	NO	NO
25	NO-RC	M	40	YES	1	NO	YES	Normal	NO	YES	NA	NA	NO	NO
26	NO-RC	M	43	YES	2	NO	No	Right	YES	YES	No	None	NO	NO
27	NO-RC	F	60	YES	2	NO	YES	Left	YES	YES	YES	Left	NO	YES
28	NO-RC	F	45	YES	3	YES	YES	Right	YES	YES	YES	Right	NO	YES
29	NO-RC	M	45	YES	2	NO	YES	Right	YES	YES	No	None	NO	NO
30	NO-RC	F	49	YES	3	YES	YES	Right	YES	YES	YES	Right	NO	NA
31	NO-RC	M	73	YES	4	NO	YES	Bilateral	NO	YES	NA	NA	NO	NO
32	NO-RC	M	73	YES	4	NO	YES	Bilateral	NO	YES	NA	NA	NO	NO
33	NO-RC	M	38	YES	3	NO	No	Normal	YES	YES	No	None	NO	NO
34	NO-RC	F	49	YES	4	YES	YES	Normal	YES	YES	No	None	NO	NO
35	NO-RC	F	50	YES	0	NO	YES	Left	NO	YES	NA	NA	NO	NO
36	NO-RC	M	69	YES	4	YES	YES	Left	YES	YES	YES	Left	NO	YES
37	NO-RC	M	66	YES	3	NO	YES	Left	NO	YES	NA	NA	NO	NO
38	NO-RC	M	28	YES	2	NO	YES	Left	YES	YES	YES	Left	NO	YES
39	NO-RC	M	61	NO	0	NO	YES	Left	YES	YES	YES	Left	NO	YES
40	NO-RC	F	54	YES	2	NO	No	Normal	YES	YES	No	None	NO	NO
41	NO-RC	F	41	YES	2	YES	YES	Right	NO	YES	NA	NA	NO	YES
42	NO-RC	M	47	YES	2	NO	YES	Bilateral	NO	YES	NA	NA	NO	YES
43	NO-RC	F	49	YES	3	NO	YES	Left	NO	YES	NA	NA	NO	YES
44	NO-RC	M	43	YES	2	NO	YES	Bilateral	NO	YES	NA	NA	NO	NO
45	NO-RC	M	63	YES	4	NO	YES	Left	YES	YES	No	None	NO	NO
46	NO-RC	M	51	YES	4	NO	YES	Left	YES	YES	YES	Left	NO	YES
47	NO-RC	M	54	YES	4	NO	YES	Left	YES	YES	YES	Left	NO	YES
48	NO-RC	M	54	YES	4	NO	YES	Left	NO	YES	NA	NA	NO	NO
49	NO-RC	M	62	YES	3	NO	YES	Bilateral	NO	YES	NA	NA	NO	YES
50	NO-RC	F	62	YES	1	NO	YES	Left	YES	YES	No	None	NO	NO
51	NO-RC	M	55	YES	3	NO	YES	Left	YES	YES	YES	Left	NO	YES
52	NO-RC	M	57	YES	4	NO	YES	Left	YES	YES	No	None	NO	NO
53	NO-RC	M	57	YES	4	NO	YES	Left	NO	YES	NA	NA	NO	NO
54	NO-RC	M	41	YES	2	NO	YES	Bilateral	YES	YES	YES	Left	NO	YES
55	NO-RC	M	41	YES	2	NO	YES	Bilateral	YES	NO	NA	NA	NO	NO
